# Supplementary material for: Universal Non-Extensive Statistical Physics Temporal Pattern of Major Subduction Zone Aftershock Sequences
Source: Entropy (Basel). 2022 Dec 19;24(12):1850. doi: 10.3390/e24121850 (PMC9778025; doi:10.3390/e24121850)
Supplement: Supplementary file 1 [file entropy-24-01850-s001.zip]

Archive with 1 entries (1 files):
- entropy-2045681-supplementary.pdf
